# Supplementary material for: Impact of Reclassification on Thyroid Nodules with Architectural Atypia: From Non-Invasive Encapsulated Follicular Variant Papillary Thyroid Carcinomas to Non-Invasive Follicular Thyroid Neoplasm with Papillary-Like Nuclear Features
Source: PLoS One. 2016 Dec 9;11(12):e0167756. doi: 10.1371/journal.pone.0167756 (PMC5147963; doi:10.1371/journal.pone.0167756)
Supplement: S1 File — (XLSX) [file pone.0167756.s001.xlsx]

## Sheet: Sheet1
US findings	CNB	Final	Size	FVPTC subtype	Nuclear atypia
0	FLUS		6.5
0	FLUS		3.2
1	FLUS		2.4
0	FLUS		2
0	FLUS		3.3
0	SFN	FA	2.2
0	FLUS		2.8
1	FLUS	NH c incidental PTMC	2.5
1	FLUS		0.9
1	SFN		0.6
1	SFN	miFTC	4.5
0	FLUS		3.3
0	SFN	FA	4.9
0	FLUS	NH	7.6
0	FLUS	FVPTC	2.3	EN
0	FLUS		3
0	SFN		2.7
1	SFN	miFTC	2.8
0	FLUS		1.4
1	FLUS		1.4
1	FLUS	FVPTC	0.9	EI
1	FLUS		1.4
1	FLUS		4.7
0	FLUS		2.8
0	FLUS		1.1
0	SFN	FA	5.8
0	SFN		0.8
0	FLUS		1.2
0	FLUS		0.8
0	FLUS		1.1
1	FLUS		1.4
1	FLUS		1.4
0	FLUS	FVPTC	5	EN
0	SFN	FVPTC	4.9	EI
0	FLUS		2.8
0	SFN		3.8
0	FLUS		1
0	FLUS		0.9
1	SFN	FA	3.2
1	FLUS		2.7
0	FLUS		1.3
0	SFN	FA	2.9
0	SFN		1.6
0	FLUS		2.4
1	FLUS		0.8
0	FLUS		1.1
1	FLUS		1.3
0	FLUS		1.3
0	FLUS	FVPTC	3.8	EI
0	FLUS		1.7		A
1	FLUS	NH	2
1	FLUS		1.8
0	FLUS		1.3
1	SFN	FVPTC	4.3	EI
1	FLUS		3.6
0	FLUS		1.2
0	FLUS		1
1	FLUS		1
0	FLUS		2
0	FLUS		1.7
1	SFN		1.2
0	FLUS		3.6
1	FLUS		2.1
1	FLUS		1.4
0	FLUS		3.8
0	FLUS		0.8
1	FLUS		1
1	FLUS		0.9		A
1	FLUS	miFTC	2.1		A
0	FLUS	NH	3.7
1	SFN	Solid variant PTC	1.4
1	SFN		1.7
0	FLUS	FA	3.1
0	FLUS		5
0	FLUS		2.2
0	FLUS	NH c incidental PTMC	3.4
0	FLUS		2.6		A
1	SFN	NH c incidental PTMC	2.4		A
1	FLUS		2.6
0	FLUS		3.5
0	FLUS		1.2
0	FLUS		0.9
0	FLUS		2.9
0	FLUS		3.4
0	FLUS		2.7
1	FLUS		1.2
1	FLUS	NH	0.7
0	SFN	miFTC	3.5
1	FLUS		0.7		A
0	FLUS	NH	1.8
0	SFN	FVPTC	1.3	EN	A
0	FLUS	FA	3.2
1	SFN	FVPTC	2.2	EN
1	SFN		1.2
1	SFN		2.9
0	FLUS		2
0	FLUS		1.3
1	SFN	FVPTC	5.2	EI
0	SFN		1.1
0	SFN	miFTC	4.6
1	FLUS		1.7
0	FLUS		3.3		A
0	FLUS		2
0	FLUS		3.5
1	FLUS		1.9
0	SFN		1.8
0	FLUS	FVPTC	1.9	EN
0	FLUS	miFTC	1.5
1	SFN	FVPTC	1.9	EI	A
0	FLUS		2.3
1	FLUS		1.9
1	FLUS	FVPTC	2.8	EI
1	FLUS	FA	4.3
0	FLUS		1.6		A
0	SFN		2.4
0	FLUS	NH	2.3
1	FLUS	FA	3.3
0	SFN		2.1
0	FLUS	miFTC	4
0	FLUS		1.5
0	SFN	miFTC	6
0	FLUS		0.8
1	FLUS		1.8
1	FLUS		1.5
0	SFN	miFTC	5.2		A
1	FLUS		1
1	FLUS		0.6
0	FLUS		0.8
0	FLUS		1.5
0	FLUS	FVPTC	1.7	EN
0	FLUS		3.5
0	FLUS		1.9
1	SFN		4
0	FLUS		2.1
0	FLUS	FA	2.5		A
0	FLUS	NH c incidental PTMC	3.5
1	FLUS		3.2
0	SFN		3
1	FLUS		2.5		A
0	FLUS	NH	2.8
0	FLUS		1.6
0	FLUS		0.5
0	FLUS		0.6
1	FLUS		1
0	FLUS		1.1
1	SFN		1
1	FLUS		3.1
0	FLUS		2.9
0	FLUS		2.1
0	FLUS		3.4
0	FLUS		1.5
1	FLUS	miFTC	1.7
1	FLUS		1.6
0	FLUS		1.2
0	SFN	FA	2.1
0	FLUS		1
0	SFN		3.4
0	FLUS	NH	2.3
0	FLUS	miFTC	2.9
0	FLUS		1
0	FLUS		2.5
0	FLUS		3.5
1	SFN		1.3
0	FLUS	NH	1.3
0	FLUS		1.8
0	FLUS		2.7
0	FLUS		3
1	FLUS		1.3
1	SFN	FA	0.8
0	SFN	miFTC	3
1	FLUS		0.5
0	FLUS	miFTC	2.1
1	FLUS		1
0	FLUS		1.4
0	SFN	NH	1.4
0	SFN		3.2
1	SFN		2.1
1	FLUS		0.8		A
0	FLUS		4.3
1	FLUS		0.8
1	FLUS		1.6
1	FLUS		0.7
0	FLUS		1.1
0	FLUS		2.2
1	FLUS		1.8
1	SFN		1.2
1	FLUS	FVPTC	3	I
0	FLUS		1.7
1	SFN		0.5
0	FLUS	miFTC	1.6
1	FLUS		2.4
0	SFN	FVPTC	2.6	EN	A
0	FLUS		3.9
0	FLUS		1.8
0	FLUS	NH	2
1	SFN	FA	0.8
1	FLUS		0.6
0	FLUS		1.4
1	FLUS		0.7
1	FLUS		0.5
1	FLUS		1.2
1	FLUS	FA	2.4
1	SFN	FA	0.9
0	FLUS		1.7
1	SFN	FVPTC	1.7	EI
0	FLUS		1.5
0	FLUS		1.4
1	FLUS		4.1
0	FLUS	FA	2.3
0	FLUS		1.5		A
0	FLUS	miFTC	5.4
1	FLUS		0.8
1	FLUS		1.9
0	SFN	FVPTC	0.8	EI	A
0	FLUS		1.6
0	FLUS		1.5
1	FLUS		1.5
0	FLUS		2.4
0	FLUS		1.6
0	FLUS		1.7
0	SFN		3.3
1	FLUS		1.6
0	FLUS		2.3
0	FLUS		2.5
1	SFN		1.7
0	SFN	FA	0.8
1	FLUS		0.8
1	SFN		1.4
1	SFN	Solid variant PTC	2
1	SFN		1.5
1	FLUS		1.8
0	FLUS		2.8
1	FLUS		0.7
0	FLUS		2.2
1	FLUS	miFTC	2.4
0	SFN	FA	1.7
0	FLUS	NH	2.3
1	FLUS		1.2
1	SFN	miFTC	2.6
0	FLUS		2
0	FLUS		2.5
1	FLUS	NH	3.5
0	SFN		4.8
1	FLUS		0.8
0	SFN	FA	3.8
0	SFN	FA	2.5
0	FLUS		1.8
1	FLUS		1.8
1	SFN	FVPTC	1.7	EI
0	FLUS		4.8		A
0	FLUS	FVPTC	3.7	EI
1	FLUS		0.9
1	FLUS		1.5
1	FLUS		2
0	FLUS	FVPTC	3.4	EI
0	FLUS		2.3
0	SFN	NH	3.5
0	FLUS		2.4
1	FLUS		0.7
0	FLUS		6
1	SFN		0.7		A
0	FLUS		1.9
0	FLUS		1.6
1	SFN		3.3
0	FLUS		2.3
0	FLUS	NH	2.3
0	FLUS	NH	2
1	SFN		1.6
1	FLUS		2.3
0	FLUS	NH	4.1
0	FLUS	NH	3
1	FLUS		1.3
0	FLUS	NH	3.5
0	FLUS	NH c incidental PTMC	3.7
1	FLUS		1.2
1	SFN	FVPTC	3	EI	A
1	FLUS		1.4
0	FLUS	FA c incidental PTMC	3.9
0	FLUS		2.1
1	FLUS		0.5
1	FLUS	miFTC	2.7
0	FLUS		3.4
0	FLUS		0.9
0	FLUS	FA	2.9
1	FLUS		0.9
1	FLUS		1.2
0	FLUS		2.7
1	SFN		3.9
0	FLUS		2.4
1	SFN	FVPTC	2.6	EI
0	FLUS	FA	4.1
1	FLUS		0.7
0	FLUS		2.7
0	FLUS		4.9
1	FLUS		1.7
0	FLUS		1.3
0	FLUS		2.7
1	FLUS		1.2
1	FLUS		1.1
0	FLUS		2.1
0	FLUS	NH	2.5
1	SFN	FA	4.2
0	SFN		2.7
1	SFN	miFTC	2.1
0	FLUS		2
0	FLUS	NH	1.2
1	FLUS		0.6
0	SFN		4.2
0	FLUS		1.2
1	FLUS		1.1
0	FLUS		4.5
1	FLUS		0.8
1	FLUS		1.2
0	FLUS		1.6
1	FLUS		1.7
0	FLUS		1
1	SFN	FA	1.3
1	FLUS	FA	2.4
0	FLUS	NH c incidental PTMC	2.2		A
1	FLUS		2.8
0	FLUS		0.6
1	FLUS	FA	1.5
0	FLUS		0.5
1	FLUS		3.7		A
1	SFN	FA c incidental PTMC	3.1
0	FLUS		1.7
1	SFN	FA	1.2
0	FLUS		1.9
0	FLUS	NH	3.5
1	FLUS		0.9
0	FLUS		1.7
0	SFN	FA	0.8
0	SFN	miFTC	4.1
0	FLUS		1.4
1	FLUS		2.5
1	SFN		1.6
0	SFN	FA	3.3
0	FLUS		2.4
0	SFN	NH c incidental PTMC	3.6
0	FLUS	FVPTC	3	EI	A
0	FLUS	FA	2.3
0	SFN	NH	1.8		A
0	FLUS		2.4
1	FLUS		0.8
1	FLUS		0.7
0	FLUS		5
0	FLUS	NH	4.5
1	FLUS	FA	2.7
1	FLUS		1.6
0	FLUS		1.1
0	FLUS	NH	2
1	SFN	NH	4.1
0	FLUS		0.5
0	FLUS		1.6
1	SFN		1.2
0	FLUS		2.8
0	FLUS		2		A
0	SFN		4
0	FLUS		0.6
1	SFN		4
1	SFN		1.6
0	FLUS		1.7
0	FLUS		3.5
0	FLUS		1.9
0	FLUS		5.1
0	FLUS		1.4
0	FLUS		1.3
0	FLUS		1.5		A
1	FLUS		1.8
0	FLUS		3
0	SFN		3.8		A
1	SFN	FVPTC	1	EN	A
0	SFN	FA	1.6
0	FLUS		2
0	FLUS		2
1	SFN	FA	1.7
1	SFN	FVPTC	0.6	EP	A
1	SFN	Solid variant PTC	1.2
0	FLUS	FA	3
0	FLUS	NH	1.1
1	SFN		0.8
0	FLUS		3.2
0	FLUS	FA	2.7
1	FLUS	FVPTC	2	EN
0	FLUS		1.1
1	SFN	miFTC	0.8
1	FLUS		1.1
1	SFN	FA	1.3
0	SFN		0.9
1	FLUS	FVPTC	1.3	EN
1	SFN	miFTC	1.8
0	FLUS		4.1
1	FLUS		2
1	FLUS		1.6
0	FLUS		3.6
0	SFN		1.5
1	FLUS		1.8
1	FLUS		1.1		A
0	FLUS		1.6
0	FLUS		3.3
0	FLUS	NH	2.4
0	FLUS		2.8
1	FLUS		3.2
1	SFN		5.5
0	FLUS	FA	3.1
0	FLUS		0.6
0	FLUS		2.1
1	SFN		2.1
0	SFN	FA	2
1	FLUS		1.3
1	FLUS		0.9		A
0	FLUS		1.7
0	FLUS		4		A
1	SFN		0.9
0	FLUS		5
1	FLUS		1.1
0	SFN		3.8
0	FLUS	FA	3
1	FLUS		2.8
1	SFN	miFTC	3.6
0	FLUS		2.3
1	FLUS		0.9		A
0	FLUS	FA	3.9
1	FLUS	miFTC	4.1
0	SFN	FA	1.7
1	FLUS		0.7
0	FLUS		1
1	FLUS		1.7
1	FLUS		2.5
0	FLUS		3.4
1	SFN		3.5
1	FLUS		1		A
0	FLUS		2
0	FLUS	FVPTC	2.7	EN
1	SFN	FVPTC	1.4	EN	A
0	FLUS		4.1
0	FLUS		2.9
0	FLUS	NH	1.8
0	FLUS		4.1
0	SFN	miFTC	2.4
0	FLUS		2.8
0	SFN	miFTC	4.2
1	FLUS		1.3
0	FLUS		3.6
1	SFN	FVPTC	2.3	EN
0	FLUS	NH	3
1	FLUS		2.2
0	FLUS		1.8		A
0	FLUS		2.6
0	FLUS		2.1
0	SFN		2
0	FLUS		1.2		A
0	FLUS		5
1	SFN	FA	1.8
0	FLUS		5.2
0	FLUS		1.2
0	SFN	FVPTC	4	EI
0	FLUS		3
0	FLUS		3.5
1	SFN	FA	2.6
1	FLUS		1.1
0	FLUS		3.5
1	FLUS		0.8		A
0	FLUS		1.4
1	FLUS		0.6
0	FLUS	NH	3.1
1	FLUS	NH	1.8
0	FLUS		1.8
1	FLUS		1.6
0	FLUS		4.4
0	FLUS		1.3
0	FLUS	FA	3.4
0	FLUS		1.1
0	FLUS		2.8
0	FLUS		1.1
0	FLUS		2
0	FLUS	NH	2.4
0	SFN		2.1
1	FLUS		2.4
0	FLUS		3
1	FLUS	FA	1.9
0	FLUS	FA	2
0	FLUS		0.9
0	FLUS		1.7
0	SFN	FA	2.5
1	FLUS		1.4
0	SFN		1.5
0	FLUS	NH	4.4
0	FLUS		1.3
1	SFN	FA	1
1	FLUS		1.1
0	FLUS		1.6
0	FLUS		2.6
0	FLUS	NH	3.8
0	FLUS		1.6
1	FLUS		0.9
1	FLUS		0.5
1	FLUS		1
0	FLUS		1.6
1	FLUS		0.7
0	FLUS		1.3
0	FLUS	NH	6
0	FLUS		4
0	FLUS	miFTC	2
0	FLUS		2.6
0	SFN		1.2
1	FLUS		3.4
0	SFN		1.1
0	SFN	NH c incidental PTMC	1.5
1	SFN	miFTC	2.8
0	FLUS		2.6
0	FLUS		2
1	FLUS	miFTC	2.8
0	FLUS		3.1
0	FLUS	FVPTC	1.8	EN	A
0	FLUS		1
0	FLUS		5
0	SFN		3
0	FLUS		1.9
0	FLUS		0.9
0	FLUS		1.3
1	FLUS	miFTC	3.1
0	FLUS		1.4
0	FLUS		4
1	SFN		1.3
1	SFN	miFTC	2.4
0	FLUS		1
0	FLUS		2.7
0	FLUS		2.6
1	FLUS		1.3
0	FLUS		1.5
0	FLUS		2.1
0	FLUS		3.1
0	SFN	FA	3.5
0	SFN		4.2
0	FLUS	miFTC	5.2		A
1	FLUS	FA c incidental PTMC	2.9
0	SFN	FA	5.1
1	SFN		1.3
0	FLUS		2.6
1	SFN		2.4
0	SFN		1.5
0	FLUS		3.6
0	FLUS		1.9
0	FLUS	NH	2.8
0	FLUS		1.2
1	SFN	FA	2.8
1	FLUS		1.4
0	FLUS		2.2
0	SFN	NH c incidental PTMC	5.2
0	FLUS	NH	5
1	SFN	FVPTC	3.5	EN	A
0	FLUS		4.1
0	FLUS		2.6
0	FLUS		2
1	FLUS	FVPTC	2	EN
1	FLUS	FVPTC	2.9	EN
0	SFN	FVPTC	4.5	EI
0	FLUS		2
0	SFN	FA	3.5
0	FLUS		2.3
0	SFN		2.3
1	FLUS		1.2
1	FLUS		0.4
0	FLUS		1.7
0	FLUS		2.4
0	FLUS		2.3
1	SFN	FVPTC	0.6	EN
0	FLUS		0.9
0	FLUS		1.9
0	FLUS		2.6
0	SFN		3.2
1	FLUS		0.8
1	FLUS		0.9
0	FLUS	FA	3.2
1	FLUS		0.7
1	FLUS	miFTC	2.5
0	FLUS		2.8
0	FLUS		4.2
0	FLUS		1.7
1	FLUS		1.8
1	FLUS		1.5
1	SFN		2.6
1	SFN	FA c incidental PTMC	1.9
0	FLUS	miFTC	4.9		A
0	FLUS		2.1
0	FLUS		1.5		A
0	FLUS		0.8
0	SFN	miFTC	3.3
1	FLUS		1.3
1	FLUS		0.5
0	FLUS		1.8
1	FLUS		0.9
0	FLUS		1.1
1	FLUS		0.7
1	FLUS		0.8
1	FLUS		1
1	FLUS		2.8
1	SFN	miFTC	2
1	FLUS		0.9
1	FLUS	FA	0.8
0	FLUS		1.6
0	SFN		3.6
0	FLUS		2.1
1	SFN		1.6
0	FLUS		2
1	SFN	FA	2.7
1	SFN		3.3
1	FLUS		1.1
1	FLUS		0.9
1	FLUS	Solid variant PTC	2.7
0	FLUS		2.2
1	SFN	FA	1.6
1	FLUS	FA	2
0	FLUS		2.5
0	FLUS		3.1
1	SFN	FVPTC	1.1	EP	A
1	SFN		3.2
0	FLUS	NH	4.2
1	FLUS		1
0	FLUS		1.6		A
1	FLUS	NH	2.1
0	FLUS		1.2
1	SFN	FA	0.7
0	FLUS		1.3
0	FLUS		1.2
0	FLUS		1.6
0	FLUS	NH	1.2
0	SFN	FA	3.7
0	FLUS		1
0	FLUS		2.5
0	FLUS		1.5
0	FLUS		2
1	FLUS	FA	1.5
0	FLUS		2.6
1	FLUS	FVPTC	1.3	EP
1	SFN	Solid variant PTC	0.8		A
0	FLUS	miFTC	4.6
0	FLUS		2
0	FLUS		0.9
0	SFN	miFTC	2.9		A
1	FLUS		2.4
1	FLUS		0.5
0	FLUS		3.5
0	FLUS		3.1
0	FLUS		1.7
1	SFN		1		A
0	FLUS		1.8
0	FLUS		2
0	FLUS		5
0	FLUS	FA c incidental PTMC	2.1
1	SFN	miFTC	3.6
0	FLUS		2.2
1	FLUS		0.6
1	FLUS		1.3
0	FLUS		1.1
0	FLUS		1.3
1	FLUS		0.6		A
0	SFN		1
0	FLUS	FA	2.2
1	SFN	FA	1.1
0	SFN		3
1	FLUS		0.8
1	FLUS		1.5
0	FLUS	FA	3.3
0	FLUS		2.9
0	SFN	miFTC	5.2
0	FLUS		1.4		A
0	FLUS	NH	1.3
1	FLUS		3
0	FLUS		2.8
1	SFN	FA	2.9
0	FLUS		2.7
0	FLUS		3.8
1	FLUS		2.8
0	FLUS		3.6
1	FLUS		0.3
0	FLUS		2.2
0	FLUS		3
0	FLUS	NH	1.4
1	FLUS	FA	1.7
0	FLUS	NH	1.9
1	FLUS	FA	2
1	FLUS		0.6
0	FLUS	FA	3.3
1	FLUS		2
0	FLUS	NH	2.4
0	FLUS		1.9
0	FLUS		3.8
1	SFN		0.8
0	FLUS		1
0	FLUS		5.1
1	FLUS		1.1
0	FLUS		1.2
0	FLUS		0.9
1	FLUS		0.5
1	SFN		1.6
0	SFN		1
1	SFN		2.6
1	FLUS		1.2
1	SFN		1.3
0	FLUS		3.7
0	FLUS		3.1
0	FLUS		2.5
1	FLUS	FVPTC	0.8	EN
0	FLUS		2.4
0	FLUS		2.8
0	FLUS		2.4
0	FLUS		5
1	FLUS		2
0	FLUS		4.5
0	FLUS		2.7
0	FLUS		3.8
1	FLUS		0.9
0	FLUS		3.4
1	SFN	miFTC	1.5
0	FLUS		2.2
0	FLUS	NH	2.7
0	FLUS		3.3
0	SFN		1.6
0	FLUS		2
0	FLUS	FA	3.8
1	FLUS		1.8
0	FLUS	NH c incidental PTMC	3.9
0	FLUS		3.6
1	SFN	FA	1.5
0	FLUS		1.6
0	FLUS		1.2
0	FLUS		2.8
0	FLUS		1.4
1	SFN		2
1	FLUS		1.8
0	FLUS		2.1
0	FLUS		2.6
0	FLUS	NH	4.3
1	FLUS	FA	2.4
0	FLUS		2.1
0	FLUS		1.9
0	FLUS	miFTC	3.9
1	FLUS		1
0	FLUS	FVPTC	4.3	EI
1	FLUS		1
0	FLUS		1.8
0	SFN		3.1
0	FLUS		1.5
0	FLUS		2.6
1	FLUS		2.5
0	FLUS		2.2
0	FLUS		4.7
0	FLUS		2
0	FLUS	NH	0.4
1	FLUS		0.8
0	FLUS		3.6
1	FLUS		0.8
0	FLUS		1.4
0	SFN		3.4
0	FLUS		1
1	SFN	FA	1.7		A
1	SFN		2.2
0	FLUS		1.2
1	SFN		1.7
0	SFN		2
1	FLUS		1.7		A
1	FLUS		1.3
0	FLUS		2
0	FLUS	FA	2.6
0	FLUS		1.8
0	FLUS		0.8
0	FLUS		1
1	FLUS	NH c incidental PTMC	2.1
1	FLUS		0.8
0	FLUS	FVPTC	5.4	EI
1	SFN	FA	0.7
1	FLUS		2.1
1	SFN		0.6
1	SFN	FVPTC	3.3	EI	A
0	SFN		3.5
1	SFN	miFTC	2.2
0	FLUS		0.8
1	FLUS		1.3
0	FLUS		2.2
1	FLUS		1.8
1	FLUS	NH	1.9
0	FLUS		1.3
1	FLUS		1.1
1	SFN		1.2
0	FLUS		1.6
0	FLUS	NH	1.8
0	FLUS		1
0	FLUS		3.3
0	FLUS		1.7
1	FLUS		1.5
1	SFN	FA	2.2
0	FLUS		1.8
0	SFN	miFTC	2.5
0	FLUS		1.6
0	FLUS		2.8
1	SFN		1.3
0	SFN	FVPTC	2.5	EN
0	SFN		2.5
1	FLUS		1
0	FLUS		4.4
0	FLUS		3.2
0	FLUS		1.2
0	SFN	miFTC	1.8
0	FLUS		2.1
0	FLUS		2
1	SFN	FA	1
0	FLUS		3.4
0	FLUS		1.8
1	FLUS	FVPTC	0.6	EN	A
1	SFN	FVPTC	1	EN	A
0	FLUS		1.1
1	FLUS		0.7
1	FLUS		3.1
1	SFN	FA	0.8
0	FLUS		2.1
0	FLUS		1.1
1	FLUS		1.2
1	FLUS		1.1
0	FLUS		0.7
1	FLUS		1.6
1	FLUS		0.9
0	FLUS		1.2
1	FLUS		0.7
0	FLUS		1.7
0	SFN	miFTC	4
0	FLUS		3.7
1	SFN	FVPTC	1.1	EI	A
1	SFN		1
1	FLUS		1.4
1	SFN	NH	0.7
0	FLUS		2.5
0	FLUS		3
0	FLUS		3.5
0	FLUS		0.8
0	FLUS		2
1	FLUS	FVPTC	2.1	EI	A
0	SFN	miFTC	1.5
0	FLUS		1.9		A
1	FLUS		1.8
1	FLUS		0.7
0	FLUS		1
0	FLUS		1.2
0	FLUS		1.3
0	FLUS		1
0	SFN	FA	2.6
0	FLUS		1.9
1	FLUS		1.5
1	SFN	NH	0.9
1	FLUS		1.3
1	FLUS		0.5
1	SFN	FA	1.2
1	FLUS		2.6
1	FLUS	NH	1.4
0	SFN	FVPTC	3.8	EN
0	FLUS	FA	5
1	FLUS		1.7
1	FLUS		1.3
0	FLUS		2.2
0	FLUS		1.8
1	FLUS		0.7		A
0	FLUS	FVPTC	2.5	EN
1	FLUS		1.5
0	FLUS		2.2
0	SFN	miFTC	2.5
0	FLUS		2.9
0	FLUS		0.9
1	FLUS		0.7
0	FLUS		1.9
0	FLUS		2.1
0	FLUS		2.6
0	FLUS	FA	2.5
0	FLUS		2.4
1	SFN		1.9
1	FLUS		1.2
0	SFN	FVPTC	2.4	EN
1	FLUS		1.6
1	SFN		1
0	FLUS		1.5
0	SFN		4.4
0	SFN		1.2
0	FLUS		1.5
0	FLUS		1.7
1	FLUS		1.8
0	FLUS		2.7
0	FLUS		1.9
1	SFN	FA	1
0	FLUS		0.6
1	FLUS		1.9
0	FLUS		3.2
0	SFN		2
1	SFN	FVPTC	1	EP
0	FLUS		1.7
0	FLUS		1
0	FLUS		2.5
0	FLUS		1.1
0	FLUS		4.3
1	FLUS		1.1
0	FLUS		2.8
1	FLUS		1.7		A
0	FLUS		2
0	FLUS		1		A
0	FLUS		2.6
0	FLUS		1.2
0	FLUS	FA	2
0	FLUS		2.4
0	SFN		1.9
1	SFN		0.9
1	FLUS		1.1
0	FLUS		1.6
0	FLUS		2.5
0	FLUS		4
1	FLUS		1.6
1	SFN	NH	2
0	FLUS		2.8
0	SFN	FA	1.4
1	FLUS		0.6
0	FLUS		2
0	FLUS		0.7		A
1	SFN	FVPTC	1.2	EN	A
0	SFN	FA	5.6		A
1	SFN	FA c incidental PTMC	1.4
1	FLUS		1.2
1	FLUS		0.8
1	FLUS		3.3
0	FLUS		1
1	SFN	FVPTC	1.4	EN	A
1	SFN	FVPTC	2.2	EN	A
0	FLUS		1.4
0	FLUS		1.2
0	FLUS		2.2
1	SFN		1.6
0	SFN		1.4
1	SFN	FVPTC	2.4	EI
0	SFN		2.6
0	FLUS		1.5
0	FLUS		1.4
0	SFN		0.6
0	FLUS		0.8
0	SFN	FVPTC	4.3	EI
1	FLUS		1.7
0	FLUS		1.1
0	FLUS	NH	3
1	FLUS		1
0	FLUS		3.4
1	FLUS		1.2		A
1	FLUS		1.4
0	FLUS		4.5
0	FLUS		2.8
1	FLUS	FVPTC	1	EI
1	FLUS		0.5		A
1	FLUS		4
0	FLUS		4.4
1	SFN		1
0	FLUS	FA	4.2
0	SFN	FA	1.9
0	FLUS		1.5
0	FLUS	NH	4.9
1	SFN		1.5
1	FLUS	FVPTC	1.9	EI
1	FLUS		0.5		A
0	FLUS		1.3
1	SFN		3
0	SFN	FA	4.5
1	FLUS		1
0	FLUS	NH	2.3
0	FLUS	FA c incidental PTMC	5.7
1	FLUS		2.5
0	FLUS		2.7
1	FLUS		0.5
1	FLUS		0.8
1	FLUS		0.7
0	FLUS		1.5
0	FLUS		1.7
0	FLUS		3.6
0	SFN	FA	3.8
0	FLUS		2.2
1	FLUS		0.8
1	SFN	miFTC	2.5
0	FLUS	FVPTC	1.7	EN
1	FLUS		0.7
0	FLUS		2.6
1	FLUS		2.6
1	FLUS		0.5
0	SFN	FA	1.9
0	FLUS		1.6
0	FLUS		3.3
1	FLUS		0.8
0	SFN	FVPTC	3.6	EN
0	FLUS		4
1	FLUS	FVPTC	3.7	EN
0	SFN	miFTC	1.5
1	FLUS		1.1
0	FLUS		1.9
1	FLUS	miFTC	3.3
0	FLUS		0.6
0	FLUS		3.4
0	SFN		0.8
1	FLUS		0.7
0	FLUS		1.5
0	FLUS	miFTC	1.6
0	FLUS	NH	3.4
1	FLUS		3.9
0	FLUS		1.4		A
0	FLUS	FA	1.7
1	SFN		2.9
0	FLUS		4.5
0	SFN		5.4
1	FLUS		1.8
1	FLUS		1
0	FLUS		2
1	SFN	FA	3.3
0	FLUS		5.6
1	SFN	miFTC	3.3
1	SFN	FA	2.1
0	FLUS	FA	3.8
0	FLUS		3.7
1	FLUS		1
1	FLUS		1.1
0	SFN		2.1
0	FLUS	FVPTC	2.8	EN
1	FLUS		1.1
1	FLUS	FVPTC	1.8	EI
0	FLUS		5.1
0	SFN		1.8
0	FLUS		2.6		A
1	SFN		2.1
0	FLUS		1.2
1	SFN		1.3
0	FLUS		1.6
1	FLUS	FA	1.8
0	FLUS		1.6
0	FLUS		0.6
0	FLUS		1.5
0	FLUS	NH	4.5
0	FLUS	FA	4.3
1	SFN		1.3
1	FLUS	NH	1.2
1	SFN		1.6
0	FLUS	NH	3.8
1	SFN	FA	1.2
1	SFN	FVPTC	0.5	EI
1	FLUS	FA c incidental PTMC	2.5
0	FLUS		1.6
0	FLUS	NH	2.6
0	FLUS		4.2
0	FLUS		1.6
0	FLUS		1.4
0	FLUS		1.6
1	FLUS		0.7
0	FLUS		2.7
1	SFN	Clear cell variant PTC	1.1		A
0	FLUS	FVPTC	2.8	EP
0	FLUS		3.4
1	FLUS		1.4
1	FLUS		0.9
0	FLUS		4.4
1	SFN		2.3		A
1	FLUS	NH	2.2
0	FLUS		1
1	FLUS		2.6
0	FLUS	FA	3
0	FLUS		2.1
0	FLUS		1.2
1	FLUS		1.4
1	FLUS		1.4		A
0	SFN	FA	1.6
0	FLUS		5
0	SFN	FA	3.8
0	FLUS	miFTC	1.7
0	FLUS	NH	1.5
0	SFN		2.6
0	SFN		1.1
1	SFN	FA	2.7
1	FLUS		1.1
0	FLUS	NH	3.5
1	FLUS		1.1		A
1	FLUS		1
1	SFN	FA	2.7
1	SFN	FA	1.1
0	FLUS		2.8		A
0	FLUS		3.4
0	FLUS		3.9
0	FLUS		1.2
1	FLUS	NH	3.8
1	FLUS		1.4
1	SFN		3.6
0	FLUS		4.1
0	FLUS		2.1
0	FLUS		1.5		A
1	FLUS		2.3
0	FLUS		3.3
1	SFN		1.2		A
1	FLUS		1.3
1	FLUS		0.8
0	FLUS		1.8
0	SFN	miFTC	6.3
1	FLUS	NH	2.4
1	FLUS	NH	1.5
0	FLUS	miFTC	6.4
0	FLUS		1.2
0	FLUS		3.5
1	FLUS		1.4
0	SFN	FA	1.7
1	SFN	FA	2
1	SFN	FVPTC	1.4	EI	A
0	FLUS		2.8
0	FLUS		2
0	FLUS		1
0	SFN	miFTC	0.9
0	FLUS		1.7
0	SFN	FVPTC	3.1	EI	A
0	FLUS		3.3
0	SFN	NH	1.7
1	FLUS		0.6
0	SFN	miFTC	4.4
0	FLUS		1.6
1	SFN		0.4
0	FLUS		0.8
1	FLUS		1.2
1	FLUS	NH	0.7
0	FLUS		1.4
0	FLUS		2
0	SFN	FA	2.5
0	FLUS	FVPTC	3.8	EI	A
0	FLUS		1.8
0	SFN		1.2
0	FLUS		0.7
0	FLUS		1.4
0	FLUS		1.8
1	FLUS	NH	1.1
1	SFN	FA	1
0	FLUS		1.1
0	FLUS		2.2
0	FLUS		1.4
1	FLUS		1.6
1	FLUS		1.1		A
0	FLUS		3.1
0	FLUS		0.7
0	SFN	FVPTC	3.6	EI
0	SFN	FA	2.3		A
1	FLUS		0.5		A
0	SFN	FA	4.8		A
1	SFN	Clear cell variant PTC	1.7		A
0	FLUS		1.5
1	SFN	FA	1.2
0	FLUS		3.5
1	FLUS		1.2
0	FLUS		1
0	FLUS		1.5
0	SFN		2.5
0	FLUS	NH	2.1
0	FLUS	NH	2
1	SFN	FVPTC	2.4	EI	A
0	FLUS		2.5
0	FLUS		2.2
1	FLUS		0.8
0	FLUS	FVPTC	2.2	EN
1	FLUS		1.1		A
0	FLUS		1.6
1	FLUS	miFTC	2.4
0	SFN	FA	4.5
1	SFN		0.8
0	FLUS		1.7
0	SFN		2
0	FLUS	FA	3.9
0	FLUS	FVPTC	2.6	EI
0	SFN		2.1
0	FLUS		1
1	SFN	FVPTC	2.8	EN	A
1	FLUS		3
0	FLUS		1.5
1	FLUS		1.4
1	SFN	FA	5
0	FLUS		2.6
0	FLUS	NH c incidental PTMC	3.2
0	FLUS		1.6
0	SFN		2.9
0	FLUS		2.9
1	SFN		1
0	FLUS		3.7
0	FLUS		1.2
0	FLUS		1.5
1	FLUS		0.5
1	SFN	FA c incidental PTMC	1.8
1	SFN	FVPTC	1.1	EN	A
0	FLUS	NH	2.3
1	SFN	FVPTC	3.2	EI	A
0	FLUS		1.6
0	FLUS		1.2
0	FLUS		1.7
0	SFN	FA	3.7
1	FLUS		3.2
1	FLUS		1.4
1	FLUS		1
0	SFN	FA	3.7
1	FLUS		1.2
1	FLUS	NH	1.4
0	SFN	FA	3.3
0	FLUS		1
0	SFN	NH	3.1
0	FLUS	FVPTC	3.9	EI
0	FLUS	NH	4.1
1	FLUS		1.1
0	FLUS	FVPTC	3.1	EI
0	FLUS		4.2
0	FLUS		6.3
1	SFN		1.2
1	FLUS	PTC	1
1	SFN	FA	1.1
1	SFN	miFTC	4.1
0	FLUS		1.3
1	FLUS		0.8		A
0	FLUS		2
0	FLUS	FVPTC	3	EN
1	FLUS		0.6		A
1	FLUS		4
0	FLUS		1.2
0	FLUS		1.4
0	FLUS		1.5
0	FLUS	FVPTC	2.9	EN
0	SFN		7
1	FLUS	NH	0.8
1	SFN	miFTC	2.4
1	FLUS		1.5
1	FLUS		1.2
1	FLUS	FVPTC	1.4	EN
0	FLUS		1
0	SFN	FA	1.3
0	FLUS		1		A
1	FLUS	FVPTC	0.9	EP	A
0	FLUS		2.1
0	FLUS	NH	2.2
1	SFN		1.7
0	FLUS	FVPTC	3	EN
1	FLUS		1.5
0	FLUS		2.6
0	SFN		2.7
1	FLUS		0.9
1	FLUS		1.7
0	FLUS		2.2
0	SFN		1.6
1	FLUS		1
0	SFN		1.5
0	FLUS	NH	1.7
0	SFN	miFTC	3.8
0	FLUS	FVPTC	3.2	EI
0	FLUS		1.1
1	FLUS		0.9
1	FLUS		1.3
1	FLUS		0.5
0	FLUS		1.3
0	FLUS		2.9
0	FLUS		2.7
0	FLUS	NH c incidental PTMC	1.5
1	SFN	miFTC	6
1	FLUS		1
0	FLUS		1.1
0	SFN	FA	2.3
1	SFN	PTC	3		A
0	SFN	FA	3
1	FLUS		0.6
0	FLUS		4.4
0	FLUS		4.1
0	FLUS		0.8
1	FLUS	FVPTC	0.5	EI
1	FLUS		1
1	FLUS		3.2		A
0	FLUS		1.7
1	FLUS		1.5		A
1	SFN	FA	0.9
0	FLUS	NH	2.4
0	FLUS		0.6
0	FLUS		4.5
0	FLUS		3.3
0	FLUS		2.3
0	FLUS		3.1
0	SFN		1.2
1	SFN		2.4
1	FLUS		0.8
0	FLUS		1.1
0	FLUS		3.2
0	FLUS		3.1
0	FLUS		1.2
0	FLUS		1.8
0	FLUS	NH	5
1	FLUS		2.8		A
0	SFN		3.3
0	SFN		3.3
0	FLUS		0.9
1	FLUS		1.2
0	SFN		3.4
1	SFN	FVPTC	2.2	EP	A
0	FLUS	NH	4.7
1	FLUS		2.7		A
1	FLUS		1.5
1	FLUS		1.5
0	SFN	miFTC	2.5
1	FLUS		0.9
0	FLUS		0.7
